# Supplementary material for: Effects of gadolinium on cardiac mechanosensitivity in whole isolated swine hearts
Source: Sci Rep. 2018 Jul 12;8:10506. doi: 10.1038/s41598-018-28743-w (PMC6043572; doi:10.1038/s41598-018-28743-w)
Supplement: Supplementary file 1 — Dataset 1 [file 41598_2018_28743_MOESM1_ESM.xlsx]

## Sheet: all
Perfusate	Animal	Gd Concentration (uM)	Stimulus #	Delay if Successful (ms)
recirc	a1	0	1	201
recirc	a1	0	2	185
recirc	a1	0	3	223
recirc	a1	0	4	206
recirc	a1	0	5	193
recirc	a1	0	6	206
recirc	a1	0	7	225
recirc	a1	0	8	195
recirc	a1	0	9	235
recirc	a1	0	10	220
recirc	a1	0	11	191
recirc	a1	0	12	176
recirc	a1	0	13	213
recirc	a1	0	14	155
recirc	a1	0	15	230
recirc	a1	0	16	211
recirc	a1	0	17	213
recirc	a1	0	18	198
recirc	a1	0	19	240
recirc	a1	0	20	221
recirc	a1	0	21	fail
recirc	a1	0	22	203
recirc	a1	0	23	248
recirc	a1	0	24	263
recirc	a1	0	25	223
recirc	a1	0	26	203
recirc	a1	0	27	255
recirc	a1	0	28	243
recirc	a1	0	29	225
recirc	a1	0	30	223
recirc	a1	0	31	255
recirc	a1	0	32	218
recirc	a1	0	33	235
recirc	a1	0	34	241
recirc	a1	0	35	238
recirc	a1	0	36	948
recirc	a1	0	37	228
recirc	a1	0	38	248
recirc	a1	0	39	296
recirc	a1	0	40	235
recirc	a1	0	41	233
recirc	a1	0	42	243
recirc	a1	0	43	231
recirc	a1	0	44	256
recirc	a1	0	45	235
recirc	a1	0	46	276
recirc	a1	0	47	325
recirc	a1	0	48	220
recirc	a1	25	1	138
recirc	a1	25	2	201
recirc	a1	25	3	220
recirc	a1	25	4	220
recirc	a1	25	5	261
recirc	a1	25	6	193
recirc	a1	25	7	250
recirc	a1	25	8	216
recirc	a1	25	9	221
recirc	a1	25	10	215
recirc	a1	25	11	251
recirc	a1	25	12	241
recirc	a1	25	13	193
recirc	a1	25	14	191
recirc	a1	25	15	186
recirc	a1	25	16	161
recirc	a1	25	17	253
recirc	a1	25	18	183
recirc	a1	25	19	236
recirc	a1	25	20	248
recirc	a1	25	21	266
recirc	a1	25	22	216
recirc	a1	25	23	245
recirc	a1	25	24	225
recirc	a1	25	25	213
recirc	a1	25	26	258
recirc	a1	25	27	248
recirc	a1	25	28	268
recirc	a1	25	29	248
recirc	a1	25	30	225
recirc	a1	25	31	243
recirc	a1	25	32	251
recirc	a1	25	33	253
recirc	a1	25	34	278
recirc	a1	25	35	248
recirc	a1	25	36	235
recirc	a1	25	37	245
recirc	a1	25	38	258
recirc	a1	25	39	250
recirc	a1	25	40	236
recirc	a1	25	41	243
recirc	a1	25	42	226
recirc	a1	25	43	243
recirc	a1	25	44	236
recirc	a1	25	45	245
recirc	a1	25	46	235
recirc	a1	25	47	246
recirc	a1	25	48	251
recirc	a1	25	49	228
recirc	a1	50	1	151
recirc	a1	50	2	205
recirc	a1	50	3	216
recirc	a1	50	4	223
recirc	a1	50	5	228
recirc	a1	50	6	211
recirc	a1	50	7	293
recirc	a1	50	8	265
recirc	a1	50	9	265
recirc	a1	50	10	268
recirc	a1	50	11	225
recirc	a1	50	12	221
recirc	a1	50	13	233
recirc	a1	50	14	225
recirc	a1	50	15	218
recirc	a1	50	16	231
recirc	a1	50	17	223
recirc	a1	50	18	213
recirc	a1	50	19	268
recirc	a1	50	20	193
recirc	a1	50	21	266
recirc	a1	50	22	185
recirc	a1	50	23	201
recirc	a1	50	24	221
recirc	a1	50	25	266
recirc	a1	50	26	233
recirc	a1	50	27	226
recirc	a1	50	28	228
recirc	a1	50	29	206
recirc	a1	50	30	225
recirc	a1	50	31	268
recirc	a1	50	32	118
recirc	a1	50	33	228
recirc	a1	50	34	205
recirc	a1	50	35	213
recirc	a1	50	36	213
recirc	a1	50	37	231
recirc	a1	50	38	230
recirc	a1	50	39	283
recirc	a1	50	40	213
recirc	a1	50	41	273
recirc	a1	50	42	255
recirc	a1	50	43	231
recirc	a1	50	44	268
recirc	a1	50	45	271
recirc	a1	50	46	238
recirc	a1	50	47	235
recirc	a1	50	48	270
recirc	a1	50	49	256
recirc	a1	50	50	266
recirc	a1	100	1	158
recirc	a1	100	2	221
recirc	a1	100	3	198
recirc	a1	100	4	201
recirc	a1	100	5	211
recirc	a1	100	6	fail
recirc	a1	100	7	230
recirc	a1	100	8	213
recirc	a1	100	9	215
recirc	a1	100	10	233
recirc	a1	100	11	228
recirc	a1	100	12	275
recirc	a1	100	13	fail
recirc	a1	100	14	270
recirc	a1	100	15	195
recirc	a1	100	16	276
recirc	a1	100	17	236
recirc	a1	100	18	243
recirc	a1	100	19	258
recirc	a1	100	20	215
recirc	a1	100	21	265
recirc	a1	100	22	216
recirc	a1	100	23	186
recirc	a1	100	24	195
recirc	a1	100	25	200
recirc	a1	100	26	248
recirc	a1	100	27	218
recirc	a1	100	28	196
recirc	a1	100	29	226
recirc	a1	100	30	225
recirc	a1	100	31	271
recirc	a1	100	32	271
recirc	a1	100	33	263
recirc	a1	100	34	240
recirc	a1	100	35	258
recirc	a1	100	36	210
recirc	a1	100	37	fail
recirc	a1	100	38	266
recirc	a1	100	39	196
recirc	a1	100	40	260
recirc	a1	100	41	271
recirc	a1	100	42	fail
recirc	a1	100	43	210
recirc	a1	100	44	263
recirc	a1	100	45	fail
recirc	a1	100	46	223
recirc	a1	100	47	271
recirc	a1	100	48	245
recirc	a1	100	49	fail
recirc	a1	100	50	248
recirc	a1	100	51	233
recirc	a2	0	1	203
recirc	a2	0	2	201
recirc	a2	0	3	218
recirc	a2	0	4	220
recirc	a2	0	5	250
recirc	a2	0	6	218
recirc	a2	0	7	228
recirc	a2	0	8	208
recirc	a2	0	9	221
recirc	a2	0	10	211
recirc	a2	0	11	240
recirc	a2	0	12	221
recirc	a2	0	13	256
recirc	a2	0	14	248
recirc	a2	0	15	246
recirc	a2	0	16	260
recirc	a2	0	17	240
recirc	a2	0	18	230
recirc	a2	0	19	243
recirc	a2	0	20	225
recirc	a2	0	21	245
recirc	a2	0	22	235
recirc	a2	0	23	235
recirc	a2	0	24	156
recirc	a2	0	25	181
recirc	a2	0	26	281
recirc	a2	0	27	255
recirc	a2	0	28	225
recirc	a2	0	29	263
recirc	a2	0	30	205
recirc	a2	0	31	240
recirc	a2	0	32	283
recirc	a2	0	33	275
recirc	a2	0	34	fail
recirc	a2	0	35	261
recirc	a2	0	36	263
recirc	a2	0	37	258
recirc	a2	0	38	276
recirc	a2	0	39	258
recirc	a2	0	40	280
recirc	a2	0	41	263
recirc	a2	0	42	270
recirc	a2	0	43	255
recirc	a2	0	44	253
recirc	a2	0	45	263
recirc	a2	25	1	166
recirc	a2	25	2	150
recirc	a2	25	3	211
recirc	a2	25	4	238
recirc	a2	25	5	225
recirc	a2	25	6	223
recirc	a2	25	7	240
recirc	a2	25	8	246
recirc	a2	25	9	253
recirc	a2	25	10	258
recirc	a2	25	11	216
recirc	a2	25	12	271
recirc	a2	25	13	215
recirc	a2	25	14	258
recirc	a2	25	15	265
recirc	a2	25	16	bad
recirc	a2	25	17	216
recirc	a2	25	18	240
recirc	a2	25	19	241
recirc	a2	25	20	248
recirc	a2	25	21	253
recirc	a2	25	22	260
recirc	a2	25	23	245
recirc	a2	25	24	263
recirc	a2	25	25	251
recirc	a2	25	26	243
recirc	a2	25	27	230
recirc	a2	25	28	235
recirc	a2	25	29	261
recirc	a2	25	30	245
recirc	a2	25	31	253
recirc	a2	25	32	255
recirc	a2	25	33	263
recirc	a2	25	34	246
recirc	a2	25	35	241
recirc	a2	25	36	246
recirc	a2	25	37	251
recirc	a2	25	38	245
recirc	a2	25	39	245
recirc	a2	25	40	251
recirc	a2	25	41	246
recirc	a2	25	42	253
recirc	a2	25	43	260
recirc	a2	25	44	258
recirc	a2	25	45	260
recirc	a2	25	46	260
recirc	a2	25	47	263
recirc	a2	25	48	248
recirc	a2	25	49	260
recirc	a2	50	1	bad
recirc	a2	50	2	201
recirc	a2	50	3	216
recirc	a2	50	4	221
recirc	a2	50	5	220
recirc	a2	50	6	240
recirc	a2	50	7	218
recirc	a2	50	8	330
recirc	a2	50	9	246
recirc	a2	50	10	213
recirc	a2	50	11	231
recirc	a2	50	12	235
recirc	a2	50	13	316
recirc	a2	50	14	253
recirc	a2	50	15	311
recirc	a2	50	16	215
recirc	a2	50	17	211
recirc	a2	50	18	248
recirc	a2	50	19	328
recirc	a2	50	20	355
recirc	a2	50	21	325
recirc	a2	50	22	231
recirc	a2	50	23	311
recirc	a2	50	24	fail
recirc	a2	50	25	328
recirc	a2	50	26	218
recirc	a2	50	27	276
recirc	a2	50	28	253
recirc	a2	50	29	273
recirc	a2	50	30	310
recirc	a2	50	31	fail
recirc	a2	50	32	278
recirc	a2	50	33	248
recirc	a2	50	34	245
recirc	a2	50	35	280
recirc	a2	50	36	281
recirc	a2	50	37	235
recirc	a2	50	38	218
recirc	a2	50	39	233
recirc	a2	50	40	235
recirc	a2	50	41	316
recirc	a2	50	42	286
recirc	a2	50	43	281
recirc	a2	50	44	328
recirc	a2	50	45	fail
recirc	a2	50	46	fail
recirc	a2	50	47	fail
recirc	a2	50	48	200
recirc	a2	50	49	226
recirc	a2	50	50	260
recirc	a2	50	51	260
recirc	a2	50	52	266
recirc	a2	100	1	171
recirc	a2	100	2	201
recirc	a2	100	3	228
recirc	a2	100	4	245
recirc	a2	100	5	246
recirc	a2	100	6	226
recirc	a2	100	7	245
recirc	a2	100	8	230
recirc	a2	100	9	230
recirc	a2	100	10	253
recirc	a2	100	11	253
recirc	a2	100	12	240
recirc	a2	100	13	253
recirc	a2	100	14	230
recirc	a2	100	15	278
recirc	a2	100	16	253
recirc	a2	100	17	280
recirc	a2	100	18	253
recirc	a2	100	19	233
recirc	a2	100	20	230
recirc	a2	100	21	311
recirc	a2	100	22	283
recirc	a2	100	23	315
recirc	a2	100	24	328
recirc	a2	100	25	333
recirc	a2	100	26	236
recirc	a2	100	27	265
recirc	a2	100	28	240
recirc	a2	100	29	325
recirc	a2	100	30	285
recirc	a2	100	31	268
recirc	a2	100	32	223
recirc	a2	100	33	fail
recirc	a2	100	34	218
recirc	a2	100	35	218
recirc	a2	100	36	fail
recirc	a2	100	37	316
recirc	a2	100	38	fail
recirc	a2	100	39	fail
recirc	a2	100	40	208
recirc	a2	100	41	fail
recirc	a2	100	42	250
recirc	a2	100	43	240
recirc	a2	100	44	233
recirc	a2	100	45	243
recirc	a2	100	46	233
recirc	a2	100	47	183
recirc	a2	100	48	225
recirc	a2	100	49	266
recirc	a2	100	50	223
recirc	a3	0	1	155
recirc	a3	0	2	325
recirc	a3	0	3	fail
recirc	a3	0	4	148
recirc	a3	0	5	205
recirc	a3	0	6	201
recirc	a3	0	7	190
recirc	a3	0	8	281
recirc	a3	0	9	300
recirc	a3	0	10	186
recirc	a3	0	11	303
recirc	a3	0	12	156
recirc	a3	0	13	161
recirc	a3	0	14	228
recirc	a3	0	15	243
recirc	a3	0	16	163
recirc	a3	0	17	205
recirc	a3	0	18	fail
recirc	a3	0	19	fail
recirc	a3	0	20	fail
recirc	a3	0	21	215
recirc	a3	0	22	231
recirc	a3	0	23	fail
recirc	a3	0	24	fail
recirc	a3	0	25	fail
recirc	a3	0	26	fail
recirc	a3	0	27	191
recirc	a3	0	28	163
recirc	a3	0	29	fail
recirc	a3	0	30	193
recirc	a3	0	31	fail
recirc	a3	0	32	196
recirc	a3	0	33	201
recirc	a3	0	34	fail
recirc	a3	0	35	173
recirc	a3	0	36	fail
recirc	a3	0	37	155
recirc	a3	0	38	fail
recirc	a3	0	39	181
recirc	a3	0	40	195
recirc	a3	0	41	196
recirc	a3	0	42	173
recirc	a3	0	43	196
recirc	a3	0	44	290
recirc	a3	0	45	fail
recirc	a3	0	46	221
recirc	a3	0	47	171
recirc	a3	0	48	211
recirc	a3	0	49	206
recirc	a3	0	50	218
recirc	a3	25	1	118
recirc	a3	25	2	153
recirc	a3	25	3	161
recirc	a3	25	4	140
recirc	a3	25	5	138
recirc	a3	25	6	fail
recirc	a3	25	7	205
recirc	a3	25	8	183
recirc	a3	25	9	160
recirc	a3	25	10	145
recirc	a3	25	11	226
recirc	a3	25	12	fail
recirc	a3	25	13	195
recirc	a3	25	14	fail
recirc	a3	25	15	fail
recirc	a3	25	16	163
recirc	a3	25	17	185
recirc	a3	25	18	fail
recirc	a3	25	19	205
recirc	a3	25	20	190
recirc	a3	25	21	213
recirc	a3	25	22	208
recirc	a3	25	23	230
recirc	a3	25	24	201
recirc	a3	25	25	155
recirc	a3	25	26	140
recirc	a3	25	27	206
recirc	a3	25	28	170
recirc	a3	25	29	203
recirc	a3	25	30	fail
recirc	a3	25	31	155
recirc	a3	25	32	fail
recirc	a3	25	33	186
recirc	a3	25	34	210
recirc	a3	25	35	203
recirc	a3	25	36	185
recirc	a3	25	37	216
recirc	a3	25	38	195
recirc	a3	25	39	fail
recirc	a3	25	40	fail
recirc	a3	25	41	150
recirc	a3	25	42	155
recirc	a3	25	43	fail
recirc	a3	25	44	195
recirc	a3	25	45	180
recirc	a3	25	46	261
recirc	a3	25	47	265
recirc	a3	25	48	263
recirc	a3	25	49	fail
recirc	a3	25	50	176
recirc	a3	25	51	273
recirc	a3	50	1	128
recirc	a3	50	2	166
recirc	a3	50	3	166
recirc	a3	50	4	156
recirc	a3	50	5	260
recirc	a3	50	6	263
recirc	a3	50	7	191
recirc	a3	50	8	203
recirc	a3	50	9	fail
recirc	a3	50	10	fail
recirc	a3	50	11	175
recirc	a3	50	12	265
recirc	a3	50	13	285
recirc	a3	50	14	193
recirc	a3	50	15	211
recirc	a3	50	16	fail
recirc	a3	50	17	fail
recirc	a3	50	18	266
recirc	a3	50	19	fail
recirc	a3	50	20	fail
recirc	a3	50	21	185
recirc	a3	50	22	155
recirc	a3	50	23	fail
recirc	a3	50	24	203
recirc	a3	50	25	183
recirc	a3	50	26	fail
recirc	a3	50	27	196
recirc	a3	50	28	191
recirc	a3	50	29	268
recirc	a3	50	30	213
recirc	a3	50	31	fail
recirc	a3	50	32	175
recirc	a3	50	33	196
recirc	a3	50	34	205
recirc	a3	50	35	276
recirc	a3	50	36	248
recirc	a3	50	37	fail
recirc	a3	50	38	175
recirc	a3	50	39	171
recirc	a3	50	40	fail
recirc	a3	50	41	171
recirc	a3	50	42	160
recirc	a3	50	43	278
recirc	a3	50	44	fail
recirc	a3	50	45	256
recirc	a3	50	46	268
recirc	a3	50	47	295
recirc	a3	50	48	fail
recirc	a3	50	49	181
recirc	a3	50	50	261
recirc	a3	100	1	106
recirc	a3	100	2	143
recirc	a3	100	3	181
recirc	a3	100	4	153
recirc	a3	100	5	393
recirc	a3	100	6	183
recirc	a3	100	7	185
recirc	a3	100	8	226
recirc	a3	100	9	fail
recirc	a3	100	10	256
recirc	a3	100	11	263
recirc	a3	100	12	175
recirc	a3	100	13	186
recirc	a3	100	14	260
recirc	a3	100	15	200
recirc	a3	100	16	250
recirc	a3	100	17	186
recirc	a3	100	18	200
recirc	a3	100	19	201
recirc	a3	100	20	221
recirc	a3	100	21	206
recirc	a3	100	22	263
recirc	a3	100	23	181
recirc	a3	100	24	215
recirc	a3	100	25	215
recirc	a3	100	26	fail
recirc	a3	100	27	fail
recirc	a3	100	28	fail
recirc	a3	100	29	125
recirc	a3	100	30	fail
recirc	a3	100	31	186
recirc	a3	100	32	201
recirc	a3	100	33	255
recirc	a3	100	34	261
recirc	a3	100	35	196
recirc	a3	100	36	160
recirc	a3	100	37	198
recirc	a3	100	38	198
recirc	a3	100	39	181
recirc	a3	100	40	213
recirc	a3	100	41	165
recirc	a3	100	42	191
recirc	a3	100	43	156
recirc	a3	100	44	166
recirc	a3	100	45	fail
recirc	a3	100	46	160
recirc	a3	100	47	fail
recirc	a3	100	48	128
recirc	a3	100	49	fail
recirc	a3	100	50	158
recirc	a4	0	1	173
recirc	a4	0	2	223
recirc	a4	0	3	270
recirc	a4	0	4	fail
recirc	a4	0	5	221
recirc	a4	0	6	fail
recirc	a4	0	7	285
recirc	a4	0	8	fail
recirc	a4	0	9	143
recirc	a4	0	10	271
recirc	a4	0	11	fail
recirc	a4	0	12	230
recirc	a4	0	13	201
recirc	a4	0	14	bad
recirc	a4	0	15	bad
recirc	a4	0	16	bad
recirc	a4	0	17	bad
recirc	a4	0	18	195
recirc	a4	0	19	fail
recirc	a4	0	20	211
recirc	a4	0	21	241
recirc	a4	0	22	fail
recirc	a4	0	23	123
recirc	a4	0	24	270
recirc	a4	0	25	226
recirc	a4	0	26	fail
recirc	a4	0	27	181
recirc	a4	0	28	241
recirc	a4	0	29	250
recirc	a4	0	30	440
recirc	a4	0	31	311
recirc	a4	0	32	251
recirc	a4	0	33	248
recirc	a4	0	34	321
recirc	a4	0	35	fail
recirc	a4	0	36	bad
recirc	a4	0	37	fail
recirc	a4	0	38	228
recirc	a4	0	39	251
recirc	a4	0	40	236
recirc	a4	0	41	fail
recirc	a4	0	42	230
recirc	a4	0	43	200
recirc	a4	0	44	230
recirc	a4	0	45	275
recirc	a4	0	46	245
recirc	a4	0	47	228
recirc	a4	0	48	220
recirc	a4	0	49	fail
recirc	a4	0	50	248
recirc	a4	0	51	fail
recirc	a4	0	52	bad
recirc	a4	0	53	203
recirc	a4	0	54	186
recirc	a4	0	55	213
recirc	a4	0	56	213
recirc	a4	25	1	213
recirc	a4	25	2	263
recirc	a4	25	3	fail
recirc	a4	25	4	196
recirc	a4	25	5	250
recirc	a4	25	6	206
recirc	a4	25	7	fail
recirc	a4	25	8	201
recirc	a4	25	9	220
recirc	a4	25	10	200
recirc	a4	25	11	fail
recirc	a4	25	12	216
recirc	a4	25	13	196
recirc	a4	25	14	218
recirc	a4	25	15	218
recirc	a4	25	16	203
recirc	a4	25	17	216
recirc	a4	25	18	fail
recirc	a4	25	19	fail
recirc	a4	25	20	201
recirc	a4	25	21	285
recirc	a4	25	22	228
recirc	a4	25	23	288
recirc	a4	25	24	213
recirc	a4	25	25	203
recirc	a4	25	26	228
recirc	a4	25	27	fail
recirc	a4	25	28	fail
recirc	a4	25	29	fail
recirc	a4	25	30	283
recirc	a4	25	31	200
recirc	a4	25	32	283
recirc	a4	25	33	200
recirc	a4	25	34	fail
recirc	a4	25	35	190
recirc	a4	25	36	210
recirc	a4	25	37	336
recirc	a4	25	38	fail
recirc	a4	25	39	196
recirc	a4	25	40	191
recirc	a4	25	41	151
recirc	a4	25	42	206
recirc	a4	25	43	346
recirc	a4	25	44	fail
recirc	a4	25	45	fail
recirc	a4	25	46	246
recirc	a4	25	47	fail
recirc	a4	25	48	225
recirc	a4	25	49	fail
recirc	a4	25	50	216
recirc	a4	50	1	163
recirc	a4	50	2	220
recirc	a4	50	3	250
recirc	a4	50	4	fail
recirc	a4	50	5	255
recirc	a4	50	6	231
recirc	a4	50	7	236
recirc	a4	50	8	243
recirc	a4	50	9	200
recirc	a4	50	10	fail
recirc	a4	50	11	148
recirc	a4	50	12	fail
recirc	a4	50	13	193
recirc	a4	50	14	245
recirc	a4	50	15	263
recirc	a4	50	16	fail
recirc	a4	50	17	223
recirc	a4	50	18	235
recirc	a4	50	19	210
recirc	a4	50	20	208
recirc	a4	50	21	216
recirc	a4	50	22	220
recirc	a4	50	23	210
recirc	a4	50	24	230
recirc	a4	50	25	223
recirc	a4	50	26	256
recirc	a4	50	27	266
recirc	a4	50	28	fail
recirc	a4	50	29	496
recirc	a4	50	30	266
recirc	a4	50	31	fail
recirc	a4	50	32	fail
recirc	a4	50	33	200
recirc	a4	50	34	478
recirc	a4	50	35	250
recirc	a4	50	36	fail
recirc	a4	50	37	198
recirc	a4	50	38	fail
recirc	a4	50	39	171
recirc	a4	50	40	218
recirc	a4	50	41	221
recirc	a4	50	42	188
recirc	a4	50	43	220
recirc	a4	50	44	195
recirc	a4	50	45	246
recirc	a4	50	46	221
recirc	a4	50	47	fail
recirc	a4	50	48	246
recirc	a4	50	49	220
recirc	a4	50	50	fail
recirc	a4	100	1	206
recirc	a4	100	2	303
recirc	a4	100	3	255
recirc	a4	100	4	fail
recirc	a4	100	5	276
recirc	a4	100	6	221
recirc	a4	100	7	441
recirc	a4	100	8	fail
recirc	a4	100	9	180
recirc	a4	100	10	fail
recirc	a4	100	11	423
recirc	a4	100	12	220
recirc	a4	100	13	213
recirc	a4	100	14	201
recirc	a4	100	15	171
recirc	a4	100	16	fail
recirc	a4	100	17	fail
recirc	a4	100	18	226
recirc	a4	100	19	155
recirc	a4	100	20	183
recirc	a4	100	21	fail
recirc	a4	100	22	201
recirc	a4	100	23	188
recirc	a4	100	24	196
recirc	a4	100	25	fail
recirc	a4	100	26	fail
recirc	a4	100	27	203
recirc	a4	100	28	263
recirc	a4	100	29	208
recirc	a4	100	30	200
recirc	a4	100	31	215
recirc	a4	100	32	fail
recirc	a4	100	33	205
recirc	a4	100	34	fail
recirc	a4	100	35	fail
recirc	a4	100	36	193
recirc	a4	100	37	fail
recirc	a4	100	38	206
recirc	a4	100	39	206
recirc	a4	100	40	210
recirc	a4	100	41	fail
recirc	a4	100	42	385
recirc	a4	100	43	fail
recirc	a4	100	44	fail
recirc	a4	100	45	248
recirc	a4	100	46	fail
recirc	a4	100	47	fail
recirc	a4	100	48	fail
recirc	a4	100	49	235
recirc	a4	100	50	195
recirc	a5	0	1	193
recirc	a5	0	2	203
recirc	a5	0	3	208
recirc	a5	0	4	193
recirc	a5	0	5	241
recirc	a5	0	6	78
recirc	a5	0	7	185
recirc	a5	0	8	141
recirc	a5	0	9	178
recirc	a5	0	10	fail
recirc	a5	0	11	fail
recirc	a5	0	12	198
recirc	a5	0	13	173
recirc	a5	0	14	150
recirc	a5	0	15	fail
recirc	a5	0	16	148
recirc	a5	0	17	fail
recirc	a5	0	18	fail
recirc	a5	0	19	193
recirc	a5	0	20	193
recirc	a5	0	21	fail
recirc	a5	0	22	210
recirc	a5	0	23	173
recirc	a5	0	24	206
recirc	a5	0	25	173
recirc	a5	0	26	fail
recirc	a5	0	27	fail
recirc	a5	0	28	fail
recirc	a5	0	29	138
recirc	a5	0	30	201
recirc	a5	0	31	206
recirc	a5	0	32	80
recirc	a5	0	33	fail
recirc	a5	0	34	fail
recirc	a5	0	35	230
recirc	a5	0	36	fail
recirc	a5	0	37	fail
recirc	a5	0	38	180
recirc	a5	0	39	195
recirc	a5	0	40	246
recirc	a5	0	41	fail
recirc	a5	0	42	266
recirc	a5	0	43	213
recirc	a5	0	44	221
recirc	a5	0	45	178
recirc	a5	0	46	268
recirc	a5	0	47	fail
recirc	a5	0	48	248
recirc	a5	0	49	fail
recirc	a5	0	50	136
recirc	a5	25	1	136
recirc	a5	25	2	fail
recirc	a5	25	3	230
recirc	a5	25	4	fail
recirc	a5	25	5	fail
recirc	a5	25	6	223
recirc	a5	25	7	240
recirc	a5	25	8	233
recirc	a5	25	9	225
recirc	a5	25	10	fail
recirc	a5	25	11	fail
recirc	a5	25	12	fail
recirc	a5	25	13	251
recirc	a5	25	14	231
recirc	a5	25	15	fail
recirc	a5	25	16	423
recirc	a5	25	17	203
recirc	a5	25	18	146
recirc	a5	25	19	fail
recirc	a5	25	20	163
recirc	a5	25	21	221
recirc	a5	25	22	226
recirc	a5	25	23	fail
recirc	a5	25	24	165
recirc	a5	25	25	181
recirc	a5	25	26	fail
recirc	a5	25	27	203
recirc	a5	25	28	205
recirc	a5	25	29	168
recirc	a5	25	30	280
recirc	a5	25	31	171
recirc	a5	25	32	fail
recirc	a5	25	33	145
recirc	a5	25	34	fail
recirc	a5	25	35	155
recirc	a5	25	36	fail
recirc	a5	25	37	200
recirc	a5	25	38	161
recirc	a5	25	39	200
recirc	a5	25	40	191
recirc	a5	25	41	fail
recirc	a5	25	42	156
recirc	a5	25	43	168
recirc	a5	25	44	136
recirc	a5	25	45	fail
recirc	a5	25	46	183
recirc	a5	25	47	201
recirc	a5	25	48	146
recirc	a5	25	49	176
recirc	a5	25	50	fail
recirc	a5	50	1	125
recirc	a5	50	2	138
recirc	a5	50	3	fail
recirc	a5	50	4	fail
recirc	a5	50	5	146
recirc	a5	50	6	fail
recirc	a5	50	7	198
recirc	a5	50	8	225
recirc	a5	50	9	fail
recirc	a5	50	10	143
recirc	a5	50	11	158
recirc	a5	50	12	136
recirc	a5	50	13	fail
recirc	a5	50	14	141
recirc	a5	50	15	185
recirc	a5	50	16	188
recirc	a5	50	17	fail
recirc	a5	50	18	215
recirc	a5	50	19	fail
recirc	a5	50	20	253
recirc	a5	50	21	163
recirc	a5	50	22	fail
recirc	a5	50	23	228
recirc	a5	50	24	190
recirc	a5	50	25	215
recirc	a5	50	26	fail
recirc	a5	50	27	196
recirc	a5	50	28	285
recirc	a5	50	29	160
recirc	a5	50	30	fail
recirc	a5	50	31	185
recirc	a5	50	32	281
recirc	a5	50	33	fail
recirc	a5	50	34	fail
recirc	a5	50	35	198
recirc	a5	50	36	fail
recirc	a5	50	37	146
recirc	a5	50	38	fail
recirc	a5	50	39	150
recirc	a5	50	40	fail
recirc	a5	50	41	fail
recirc	a5	50	42	211
recirc	a5	50	43	205
recirc	a5	50	44	168
recirc	a5	50	45	fail
recirc	a5	50	46	176
recirc	a5	50	47	fail
recirc	a5	50	48	210
recirc	a5	50	49	210
recirc	a5	50	50	193
recirc	a5	100	1	105
recirc	a5	100	2	181
recirc	a5	100	3	170
recirc	a5	100	4	120
recirc	a5	100	5	fail
recirc	a5	100	6	fail
recirc	a5	100	7	fail
recirc	a5	100	8	220
recirc	a5	100	9	176
recirc	a5	100	10	200
recirc	a5	100	11	fail
recirc	a5	100	12	196
recirc	a5	100	13	173
recirc	a5	100	14	201
recirc	a5	100	15	135
recirc	a5	100	16	fail
recirc	a5	100	17	201
recirc	a5	100	18	fail
recirc	a5	100	19	208
recirc	a5	100	20	208
recirc	a5	100	21	fail
recirc	a5	100	22	fail
recirc	a5	100	23	173
recirc	a5	100	24	195
recirc	a5	100	25	138
recirc	a5	100	26	198
recirc	a5	100	27	fail
recirc	a5	100	28	210
recirc	a5	100	29	fail
recirc	a5	100	30	196
recirc	a5	100	31	fail
recirc	a5	100	32	215
recirc	a5	100	33	180
recirc	a5	100	34	fail
recirc	a5	100	35	155
recirc	a5	100	36	176
recirc	a5	100	37	188
recirc	a5	100	38	fail
recirc	a5	100	39	fail
recirc	a5	100	40	fail
recirc	a5	100	41	190
recirc	a5	100	42	126
recirc	a5	100	43	143
recirc	a5	100	44	188
recirc	a5	100	45	138
recirc	a5	100	46	190
recirc	a5	100	47	203
recirc	a5	100	48	165
recirc	a5	100	49	205
recirc	a5	100	50	243
recirc	a6	0	1	136
recirc	a6	0	2	226
recirc	a6	0	3	fail
recirc	a6	0	4	153
recirc	a6	0	5	225
recirc	a6	0	6	148
recirc	a6	0	7	180
recirc	a6	0	8	176
recirc	a6	0	9	216
recirc	a6	0	10	213
recirc	a6	0	11	270
recirc	a6	0	12	231
recirc	a6	0	13	fail
recirc	a6	0	14	fail
recirc	a6	0	15	191
recirc	a6	0	16	fail
recirc	a6	0	17	271
recirc	a6	0	18	173
recirc	a6	0	19	198
recirc	a6	0	20	253
recirc	a6	0	21	233
recirc	a6	0	22	fail
recirc	a6	0	23	173
recirc	a6	0	24	206
recirc	a6	0	25	223
recirc	a6	0	26	fail
recirc	a6	0	27	173
recirc	a6	0	28	fail
recirc	a6	0	29	fail
recirc	a6	0	30	195
recirc	a6	0	31	160
recirc	a6	0	32	178
recirc	a6	0	33	236
recirc	a6	0	34	225
recirc	a6	0	35	fail
recirc	a6	0	36	200
recirc	a6	0	37	173
recirc	a6	0	38	281
recirc	a6	0	39	273
recirc	a6	0	40	231
recirc	a6	0	41	fail
recirc	a6	0	42	195
recirc	a6	0	43	220
recirc	a6	0	44	213
recirc	a6	0	45	206
recirc	a6	0	46	fail
recirc	a6	0	47	291
recirc	a6	0	48	231
recirc	a6	0	49	221
recirc	a6	0	50	218
recirc	a6	25	1	130
recirc	a6	25	2	250
recirc	a6	25	3	203
recirc	a6	25	4	151
recirc	a6	25	5	330
recirc	a6	25	6	285
recirc	a6	25	7	165
recirc	a6	25	8	fail
recirc	a6	25	9	fail
recirc	a6	25	10	fail
recirc	a6	25	11	295
recirc	a6	25	12	fail
recirc	a6	25	13	fail
recirc	a6	25	14	fail
recirc	a6	25	15	fail
recirc	a6	25	16	230
recirc	a6	25	17	205
recirc	a6	25	18	fail
recirc	a6	25	19	fail
recirc	a6	25	20	fail
recirc	a6	25	21	181
recirc	a6	25	22	180
recirc	a6	25	23	173
recirc	a6	25	24	fail
recirc	a6	25	25	280
recirc	a6	25	26	fail
recirc	a6	25	27	fail
recirc	a6	25	28	fail
recirc	a6	25	29	263
recirc	a6	25	30	233
recirc	a6	25	31	fail
recirc	a6	25	32	fail
recirc	a6	25	33	fail
recirc	a6	25	34	fail
recirc	a6	25	35	fail
recirc	a6	25	36	190
recirc	a6	25	37	fail
recirc	a6	25	38	236
recirc	a6	25	39	fail
recirc	a6	25	40	fail
recirc	a6	25	41	fail
recirc	a6	25	42	fail
recirc	a6	25	43	fail
recirc	a6	25	44	fail
recirc	a6	25	45	fail
recirc	a6	25	46	286
recirc	a6	25	47	166
recirc	a6	25	48	313
recirc	a6	25	49	216
recirc	a6	25	50	253
recirc	a6	50	1	125
recirc	a6	50	2	198
recirc	a6	50	3	191
recirc	a6	50	4	196
recirc	a6	50	5	208
recirc	a6	50	6	196
recirc	a6	50	7	241
recirc	a6	50	8	213
recirc	a6	50	9	250
recirc	a6	50	10	150
recirc	a6	50	11	241
recirc	a6	50	12	fail
recirc	a6	50	13	250
recirc	a6	50	14	fail
recirc	a6	50	15	fail
recirc	a6	50	16	206
recirc	a6	50	17	fail
recirc	a6	50	18	240
recirc	a6	50	19	263
recirc	a6	50	20	406
recirc	a6	50	21	245
recirc	a6	50	22	231
recirc	a6	50	23	235
recirc	a6	50	24	fail
recirc	a6	50	25	fail
recirc	a6	50	26	235
recirc	a6	50	27	fail
recirc	a6	50	28	fail
recirc	a6	50	29	236
recirc	a6	50	30	fail
recirc	a6	50	31	246
recirc	a6	50	32	253
recirc	a6	50	33	165
recirc	a6	50	34	368
recirc	a6	50	35	228
recirc	a6	50	36	216
recirc	a6	50	37	228
recirc	a6	50	38	bad
recirc	a6	50	39	fail
recirc	a6	50	40	176
recirc	a6	50	41	fail
recirc	a6	50	42	231
recirc	a6	50	43	226
recirc	a6	50	44	fail
recirc	a6	50	45	240
recirc	a6	50	46	156
recirc	a6	50	47	fail
recirc	a6	50	48	fail
recirc	a6	50	49	198
recirc	a6	50	50	285
recirc	a6	50	51	240
recirc	a6	50	52	221
recirc	a6	50	53	235
recirc	a6	50	54	fail
recirc	a6	50	55	fail
recirc	a6	50	56	156
recirc	a6	100	1	145
recirc	a6	100	2	163
recirc	a6	100	3	fail
recirc	a6	100	4	fail
recirc	a6	100	5	195
recirc	a6	100	6	fail
recirc	a6	100	7	fail
recirc	a6	100	8	fail
recirc	a6	100	9	fail
recirc	a6	100	10	fail
recirc	a6	100	11	193
recirc	a6	100	12	fail
recirc	a6	100	13	fail
recirc	a6	100	14	fail
recirc	a6	100	15	fail
recirc	a6	100	16	fail
recirc	a6	100	17	170
recirc	a6	100	18	193
recirc	a6	100	19	fail
recirc	a6	100	20	205
recirc	a6	100	21	198
recirc	a6	100	22	231
recirc	a6	100	23	203
recirc	a6	100	24	200
recirc	a6	100	25	175
recirc	a6	100	26	fail
recirc	a6	100	27	203
recirc	a6	100	28	206
recirc	a6	100	29	fail
recirc	a6	100	30	203
recirc	a6	100	31	173
recirc	a6	100	32	fail
recirc	a6	100	33	190
recirc	a6	100	34	201
recirc	a6	100	35	205
recirc	a6	100	36	176
recirc	a6	100	37	173
recirc	a6	100	38	211
recirc	a6	100	39	206
recirc	a6	100	40	165
recirc	a6	100	41	fail
recirc	a6	100	42	198
recirc	a6	100	43	210
recirc	a6	100	44	fail
recirc	a6	100	45	186
recirc	a6	100	46	fail
recirc	a6	100	47	fail
recirc	a6	100	48	191
recirc	a6	100	49	215
recirc	a6	100	50	176
no-recirc	a1	0	1	285
no-recirc	a1	0	2	291
no-recirc	a1	0	3	270
no-recirc	a1	0	4	283
no-recirc	a1	0	5	281
no-recirc	a1	0	6	fail
no-recirc	a1	0	7	250
no-recirc	a1	0	8	290
no-recirc	a1	0	9	283
no-recirc	a1	0	10	290
no-recirc	a1	0	11	263
no-recirc	a1	0	12	fail
no-recirc	a1	0	13	315
no-recirc	a1	0	14	283
no-recirc	a1	0	15	278
no-recirc	a1	0	16	290
no-recirc	a1	0	17	fail
no-recirc	a1	0	18	285
no-recirc	a1	0	19	316
no-recirc	a1	0	20	241
no-recirc	a1	0	21	296
no-recirc	a1	0	22	278
no-recirc	a1	0	23	276
no-recirc	a1	0	24	fail
no-recirc	a1	0	25	288
no-recirc	a1	0	26	273
no-recirc	a1	0	27	fail
no-recirc	a1	0	28	288
no-recirc	a1	0	29	295
no-recirc	a1	0	30	fail
no-recirc	a1	0	31	fail
no-recirc	a1	0	32	286
no-recirc	a1	0	33	263
no-recirc	a1	0	34	298
no-recirc	a1	0	35	280
no-recirc	a1	0	36	281
no-recirc	a1	0	37	301
no-recirc	a1	0	38	fail
no-recirc	a1	0	39	278
no-recirc	a1	0	40	fail
no-recirc	a1	0	41	271
no-recirc	a1	0	42	283
no-recirc	a1	0	43	306
no-recirc	a1	0	44	fail
no-recirc	a1	0	45	245
no-recirc	a1	0	46	286
no-recirc	a1	0	47	278
no-recirc	a1	0	48	275
no-recirc	a1	0	49	253
no-recirc	a1	0	50	fail
no-recirc	a1	0	51	fail
no-recirc	a1	0	52	243
no-recirc	a1	0	53	281
no-recirc	a1	0	54	198
no-recirc	a1	0	55	251
no-recirc	a1	0	56	268
no-recirc	a1	0	57	265
no-recirc	a1	0	58	288
no-recirc	a1	0	59	266
no-recirc	a1	0	60	275
no-recirc	a1	0	61	283
no-recirc	a1	0	62	288
no-recirc	a1	0	63	253
no-recirc	a1	0	64	271
no-recirc	a1	0	65	306
no-recirc	a1	0	66	301
no-recirc	a1	0	67	293
no-recirc	a1	0	68	265
no-recirc	a1	0	69	288
no-recirc	a1	0	70	306
no-recirc	a1	0	71	285
no-recirc	a1	0	72	281
no-recirc	a1	0	73	296
no-recirc	a1	0	74	265
no-recirc	a1	0	75	248
no-recirc	a1	0	76	255
no-recirc	a1	0	77	291
no-recirc	a1	0	78	278
no-recirc	a1	0	79	286
no-recirc	a1	0	80	293
no-recirc	a1	0	81	295
no-recirc	a1	0	82	308
no-recirc	a1	0	83	293
no-recirc	a1	0	84	296
no-recirc	a1	0	85	318
no-recirc	a1	0	86	305
no-recirc	a1	0	87	268
no-recirc	a1	0	88	263
no-recirc	a1	0	89	305
no-recirc	a1	0	90	298
no-recirc	a1	0	91	263
no-recirc	a1	0	92	298
no-recirc	a1	0	93	273
no-recirc	a1	0	94	303
no-recirc	a1	0	95	210
no-recirc	a1	0	96	248
no-recirc	a1	0	97	293
no-recirc	a1	0	98	291
no-recirc	a1	0	99	285
no-recirc	a1	25	1	190
no-recirc	a1	25	2	241
no-recirc	a1	25	3	233
no-recirc	a1	25	4	258
no-recirc	a1	25	5	251
no-recirc	a1	25	6	266
no-recirc	a1	25	7	235
no-recirc	a1	25	8	266
no-recirc	a1	25	9	248
no-recirc	a1	25	10	278
no-recirc	a1	25	11	260
no-recirc	a1	25	12	281
no-recirc	a1	25	13	283
no-recirc	a1	25	14	240
no-recirc	a1	25	15	265
no-recirc	a1	25	16	258
no-recirc	a1	25	17	263
no-recirc	a1	25	18	268
no-recirc	a1	25	19	276
no-recirc	a1	25	20	281
no-recirc	a1	25	21	286
no-recirc	a1	25	22	275
no-recirc	a1	25	23	271
no-recirc	a1	25	24	265
no-recirc	a1	25	25	255
no-recirc	a1	25	26	256
no-recirc	a1	25	27	265
no-recirc	a1	25	28	276
no-recirc	a1	25	29	261
no-recirc	a1	25	30	270
no-recirc	a1	25	31	278
no-recirc	a1	25	32	266
no-recirc	a1	25	33	265
no-recirc	a1	25	34	258
no-recirc	a1	25	35	286
no-recirc	a1	25	36	248
no-recirc	a1	25	37	280
no-recirc	a1	25	38	278
no-recirc	a1	25	39	240
no-recirc	a1	25	40	270
no-recirc	a1	25	41	275
no-recirc	a1	25	42	280
no-recirc	a1	25	43	265
no-recirc	a1	25	44	271
no-recirc	a1	25	45	283
no-recirc	a1	25	46	268
no-recirc	a1	25	47	293
no-recirc	a1	25	48	266
no-recirc	a1	25	49	260
no-recirc	a1	25	50	283
no-recirc	a1	25	51	228
no-recirc	a1	25	52	271
no-recirc	a1	25	53	283
no-recirc	a1	25	54	280
no-recirc	a1	50	1	180
no-recirc	a1	50	2	245
no-recirc	a1	50	3	293
no-recirc	a1	50	4	285
no-recirc	a1	50	5	280
no-recirc	a1	50	6	266
no-recirc	a1	50	7	290
no-recirc	a1	50	8	263
no-recirc	a1	50	9	250
no-recirc	a1	50	10	278
no-recirc	a1	50	11	243
no-recirc	a1	50	12	280
no-recirc	a1	50	13	250
no-recirc	a1	50	14	290
no-recirc	a1	50	15	281
no-recirc	a1	50	16	276
no-recirc	a1	50	17	285
no-recirc	a1	50	18	275
no-recirc	a1	50	19	291
no-recirc	a1	50	20	276
no-recirc	a1	50	21	285
no-recirc	a1	50	22	273
no-recirc	a1	50	23	263
no-recirc	a1	50	24	280
no-recirc	a1	50	25	275
no-recirc	a1	50	26	278
no-recirc	a1	50	27	215
no-recirc	a1	50	28	258
no-recirc	a1	50	29	301
no-recirc	a1	50	30	271
no-recirc	a1	50	31	271
no-recirc	a1	50	32	235
no-recirc	a1	50	33	283
no-recirc	a1	50	34	293
no-recirc	a1	50	35	283
no-recirc	a1	50	36	288
no-recirc	a1	50	37	285
no-recirc	a1	50	38	285
no-recirc	a1	50	39	293
no-recirc	a1	50	40	286
no-recirc	a1	50	41	271
no-recirc	a1	50	42	273
no-recirc	a1	50	43	281
no-recirc	a1	50	44	298
no-recirc	a1	50	45	291
no-recirc	a1	50	46	271
no-recirc	a1	50	47	286
no-recirc	a1	50	48	288
no-recirc	a1	50	49	288
no-recirc	a1	50	50	265
no-recirc	a1	50	51	290
no-recirc	a1	50	52	295
no-recirc	a1	50	53	280
no-recirc	a1	50	54	283
no-recirc	a1	100	1	176
no-recirc	a1	100	2	270
no-recirc	a1	100	3	358
no-recirc	a1	100	4	311
no-recirc	a1	100	5	266
no-recirc	a1	100	6	371
no-recirc	a1	100	7	298
no-recirc	a1	100	8	275
no-recirc	a1	100	9	311
no-recirc	a1	100	10	286
no-recirc	a1	100	11	306
no-recirc	a1	100	12	280
no-recirc	a1	100	13	290
no-recirc	a1	100	14	311
no-recirc	a1	100	15	180
no-recirc	a1	100	16	296
no-recirc	a1	100	17	363
no-recirc	a1	100	18	276
no-recirc	a1	100	19	280
no-recirc	a1	100	20	320
no-recirc	a1	100	21	265
no-recirc	a1	100	22	370
no-recirc	a1	100	23	276
no-recirc	a1	100	24	288
no-recirc	a1	100	25	295
no-recirc	a1	100	26	268
no-recirc	a1	100	27	293
no-recirc	a1	100	28	295
no-recirc	a1	100	29	280
no-recirc	a1	100	30	291
no-recirc	a1	100	31	295
no-recirc	a1	100	32	286
no-recirc	a1	100	33	308
no-recirc	a1	100	34	280
no-recirc	a1	100	35	305
no-recirc	a1	100	36	260
no-recirc	a1	100	37	275
no-recirc	a1	100	38	281
no-recirc	a1	100	39	286
no-recirc	a1	100	40	290
no-recirc	a1	100	41	295
no-recirc	a1	100	42	295
no-recirc	a1	100	43	300
no-recirc	a1	100	44	290
no-recirc	a1	100	45	306
no-recirc	a1	100	46	275
no-recirc	a1	100	47	285
no-recirc	a1	100	48	316
no-recirc	a1	100	49	276
no-recirc	a1	100	50	276
no-recirc	a1	100	51	301
no-recirc	a1	100	52	345
no-recirc	a1	100	53	285
no-recirc	a2	0	1	161
no-recirc	a2	0	2	258
no-recirc	a2	0	3	246
no-recirc	a2	0	4	246
no-recirc	a2	0	5	430
no-recirc	a2	0	6	220
no-recirc	a2	0	7	230
no-recirc	a2	0	8	236
no-recirc	a2	0	9	260
no-recirc	a2	0	10	236
no-recirc	a2	0	11	206
no-recirc	a2	0	12	235
no-recirc	a2	0	13	248
no-recirc	a2	0	14	403
no-recirc	a2	0	15	228
no-recirc	a2	0	16	291
no-recirc	a2	0	17	223
no-recirc	a2	0	18	283
no-recirc	a2	0	19	235
no-recirc	a2	0	20	413
no-recirc	a2	0	21	225
no-recirc	a2	0	22	236
no-recirc	a2	0	23	243
no-recirc	a2	0	24	241
no-recirc	a2	0	25	fail
no-recirc	a2	0	26	245
no-recirc	a2	0	27	260
no-recirc	a2	0	28	306
no-recirc	a2	0	29	fail
no-recirc	a2	0	30	240
no-recirc	a2	0	31	273
no-recirc	a2	0	32	250
no-recirc	a2	0	33	225
no-recirc	a2	0	34	285
no-recirc	a2	0	35	236
no-recirc	a2	0	36	258
no-recirc	a2	0	37	243
no-recirc	a2	0	38	233
no-recirc	a2	0	39	243
no-recirc	a2	0	40	251
no-recirc	a2	0	41	228
no-recirc	a2	0	42	236
no-recirc	a2	0	43	246
no-recirc	a2	0	44	245
no-recirc	a2	0	45	240
no-recirc	a2	0	46	296
no-recirc	a2	0	47	240
no-recirc	a2	25	1	165
no-recirc	a2	25	2	191
no-recirc	a2	25	3	213
no-recirc	a2	25	4	235
no-recirc	a2	25	5	230
no-recirc	a2	25	6	245
no-recirc	a2	25	7	236
no-recirc	a2	25	8	228
no-recirc	a2	25	9	230
no-recirc	a2	25	10	243
no-recirc	a2	25	11	216
no-recirc	a2	25	12	221
no-recirc	a2	25	13	235
no-recirc	a2	25	14	218
no-recirc	a2	25	15	233
no-recirc	a2	25	16	236
no-recirc	a2	25	17	263
no-recirc	a2	25	18	241
no-recirc	a2	25	19	243
no-recirc	a2	25	20	248
no-recirc	a2	25	21	246
no-recirc	a2	25	22	218
no-recirc	a2	25	23	243
no-recirc	a2	25	24	215
no-recirc	a2	25	25	213
no-recirc	a2	25	26	241
no-recirc	a2	25	27	298
no-recirc	a2	25	28	186
no-recirc	a2	25	29	218
no-recirc	a2	25	30	281
no-recirc	a2	25	31	248
no-recirc	a2	25	32	331
no-recirc	a2	25	33	273
no-recirc	a2	25	34	195
no-recirc	a2	25	35	273
no-recirc	a2	25	36	230
no-recirc	a2	25	37	213
no-recirc	a2	25	38	253
no-recirc	a2	25	39	283
no-recirc	a2	25	40	263
no-recirc	a2	25	41	248
no-recirc	a2	25	42	236
no-recirc	a2	25	43	228
no-recirc	a2	25	44	288
no-recirc	a2	25	45	273
no-recirc	a2	25	46	250
no-recirc	a2	25	47	248
no-recirc	a2	25	48	260
no-recirc	a2	25	49	260
no-recirc	a2	50	1	156
no-recirc	a2	50	2	186
no-recirc	a2	50	3	188
no-recirc	a2	50	4	210
no-recirc	a2	50	5	213
no-recirc	a2	50	6	218
no-recirc	a2	50	7	263
no-recirc	a2	50	8	215
no-recirc	a2	50	9	201
no-recirc	a2	50	10	210
no-recirc	a2	50	11	220
no-recirc	a2	50	12	210
no-recirc	a2	50	13	213
no-recirc	a2	50	14	206
no-recirc	a2	50	15	243
no-recirc	a2	50	16	196
no-recirc	a2	50	17	223
no-recirc	a2	50	18	228
no-recirc	a2	50	19	216
no-recirc	a2	50	20	201
no-recirc	a2	50	21	200
no-recirc	a2	50	22	223
no-recirc	a2	50	23	246
no-recirc	a2	50	24	221
no-recirc	a2	50	25	216
no-recirc	a2	50	26	236
no-recirc	a2	50	27	246
no-recirc	a2	50	28	233
no-recirc	a2	50	29	253
no-recirc	a2	50	30	230
no-recirc	a2	50	31	213
no-recirc	a2	50	32	215
no-recirc	a2	50	33	320
no-recirc	a2	50	34	188
no-recirc	a2	50	35	211
no-recirc	a2	50	36	200
no-recirc	a2	50	37	243
no-recirc	a2	50	38	216
no-recirc	a2	50	39	203
no-recirc	a2	50	40	248
no-recirc	a2	50	41	216
no-recirc	a2	50	42	211
no-recirc	a2	50	43	231
no-recirc	a2	50	44	220
no-recirc	a2	50	45	193
no-recirc	a2	50	46	218
no-recirc	a2	50	47	213
no-recirc	a2	50	48	218
no-recirc	a2	50	49	260
no-recirc	a2	50	50	238
no-recirc	a2	100	1	161
no-recirc	a2	100	2	210
no-recirc	a2	100	3	205
no-recirc	a2	100	4	243
no-recirc	a2	100	5	213
no-recirc	a2	100	6	230
no-recirc	a2	100	7	221
no-recirc	a2	100	8	208
no-recirc	a2	100	9	225
no-recirc	a2	100	10	220
no-recirc	a2	100	11	223
no-recirc	a2	100	12	255
no-recirc	a2	100	13	200
no-recirc	a2	100	14	230
no-recirc	a2	100	15	256
no-recirc	a2	100	16	251
no-recirc	a2	100	17	210
no-recirc	a2	100	18	240
no-recirc	a2	100	19	240
no-recirc	a2	100	20	220
no-recirc	a2	100	21	230
no-recirc	a2	100	22	258
no-recirc	a2	100	23	220
no-recirc	a2	100	24	250
no-recirc	a2	100	25	206
no-recirc	a2	100	26	240
no-recirc	a2	100	27	235
no-recirc	a2	100	28	185
no-recirc	a2	100	29	226
no-recirc	a2	100	30	236
no-recirc	a2	100	31	240
no-recirc	a2	100	32	201
no-recirc	a2	100	33	240
no-recirc	a2	100	34	276
no-recirc	a2	100	35	230
no-recirc	a2	100	36	213
no-recirc	a2	100	37	216
no-recirc	a2	100	38	241
no-recirc	a2	100	39	193
no-recirc	a2	100	40	220
no-recirc	a2	100	41	245
no-recirc	a2	100	42	233
no-recirc	a2	100	43	241
no-recirc	a2	100	44	253
no-recirc	a2	100	45	205
no-recirc	a2	100	46	238
no-recirc	a2	100	47	236
no-recirc	a2	100	48	246
no-recirc	a2	100	49	175
no-recirc	a3	0	1	161
no-recirc	a3	0	2	180
no-recirc	a3	0	3	fail
no-recirc	a3	0	4	158
no-recirc	a3	0	5	170
no-recirc	a3	0	6	178
no-recirc	a3	0	7	196
no-recirc	a3	0	8	173
no-recirc	a3	0	9	163
no-recirc	a3	0	10	fail
no-recirc	a3	0	11	173
no-recirc	a3	0	12	176
no-recirc	a3	0	13	133
no-recirc	a3	0	14	175
no-recirc	a3	0	15	fail
no-recirc	a3	0	16	195
no-recirc	a3	0	17	161
no-recirc	a3	0	18	166
no-recirc	a3	0	19	175
no-recirc	a3	0	20	151
no-recirc	a3	0	21	191
no-recirc	a3	0	22	95
no-recirc	a3	0	23	153
no-recirc	a3	0	24	211
no-recirc	a3	0	25	fail
no-recirc	a3	0	26	271
no-recirc	a3	0	27	fail
no-recirc	a3	0	28	181
no-recirc	a3	0	29	255
no-recirc	a3	0	30	158
no-recirc	a3	0	31	183
no-recirc	a3	0	32	163
no-recirc	a3	0	33	141
no-recirc	a3	0	34	156
no-recirc	a3	0	35	fail
no-recirc	a3	0	36	146
no-recirc	a3	0	37	155
no-recirc	a3	0	38	198
no-recirc	a3	0	39	fail
no-recirc	a3	0	40	fail
no-recirc	a3	0	41	185
no-recirc	a3	0	42	151
no-recirc	a3	0	43	178
no-recirc	a3	0	44	fail
no-recirc	a3	0	45	226
no-recirc	a3	0	46	151
no-recirc	a3	0	47	201
no-recirc	a3	0	48	170
no-recirc	a3	0	49	175
no-recirc	a3	0	50	176
no-recirc	a3	25	1	106
no-recirc	a3	25	2	128
no-recirc	a3	25	3	151
no-recirc	a3	25	4	193
no-recirc	a3	25	5	150
no-recirc	a3	25	6	171
no-recirc	a3	25	7	166
no-recirc	a3	25	8	163
no-recirc	a3	25	9	181
no-recirc	a3	25	10	211
no-recirc	a3	25	11	175
no-recirc	a3	25	12	203
no-recirc	a3	25	13	60
no-recirc	a3	25	14	210
no-recirc	a3	25	15	156
no-recirc	a3	25	16	168
no-recirc	a3	25	17	145
no-recirc	a3	25	18	170
no-recirc	a3	25	19	171
no-recirc	a3	25	20	180
no-recirc	a3	25	21	238
no-recirc	a3	25	22	201
no-recirc	a3	25	23	208
no-recirc	a3	25	24	180
no-recirc	a3	25	25	180
no-recirc	a3	25	26	fail
no-recirc	a3	25	27	241
no-recirc	a3	25	28	191
no-recirc	a3	25	29	143
no-recirc	a3	25	30	226
no-recirc	a3	25	31	160
no-recirc	a3	25	32	83
no-recirc	a3	25	33	141
no-recirc	a3	25	34	193
no-recirc	a3	25	35	206
no-recirc	a3	25	36	195
no-recirc	a3	25	37	153
no-recirc	a3	25	38	fail
no-recirc	a3	25	39	193
no-recirc	a3	25	40	158
no-recirc	a3	25	41	195
no-recirc	a3	25	42	191
no-recirc	a3	25	43	173
no-recirc	a3	25	44	160
no-recirc	a3	25	45	145
no-recirc	a3	25	46	151
no-recirc	a3	25	47	180
no-recirc	a3	25	48	163
no-recirc	a3	25	49	113
no-recirc	a3	25	50	190
no-recirc	a3	50	1	108
no-recirc	a3	50	2	148
no-recirc	a3	50	3	201
no-recirc	a3	50	4	203
no-recirc	a3	50	5	196
no-recirc	a3	50	6	171
no-recirc	a3	50	7	196
no-recirc	a3	50	8	203
no-recirc	a3	50	9	126
no-recirc	a3	50	10	193
no-recirc	a3	50	11	156
no-recirc	a3	50	12	153
no-recirc	a3	50	13	216
no-recirc	a3	50	14	176
no-recirc	a3	50	15	201
no-recirc	a3	50	16	185
no-recirc	a3	50	17	193
no-recirc	a3	50	18	bad
no-recirc	a3	50	19	210
no-recirc	a3	50	20	233
no-recirc	a3	50	21	293
no-recirc	a3	50	22	196
no-recirc	a3	50	23	216
no-recirc	a3	50	24	185
no-recirc	a3	50	25	195
no-recirc	a3	50	26	185
no-recirc	a3	50	27	215
no-recirc	a3	50	28	180
no-recirc	a3	50	29	203
no-recirc	a3	50	30	201
no-recirc	a3	50	31	195
no-recirc	a3	50	32	203
no-recirc	a3	50	33	215
no-recirc	a3	50	34	226
no-recirc	a3	50	35	205
no-recirc	a3	50	36	155
no-recirc	a3	50	37	218
no-recirc	a3	50	38	155
no-recirc	a3	50	39	155
no-recirc	a3	50	40	203
no-recirc	a3	50	41	160
no-recirc	a3	50	42	221
no-recirc	a3	50	43	203
no-recirc	a3	50	44	215
no-recirc	a3	50	45	208
no-recirc	a3	50	46	198
no-recirc	a3	50	47	146
no-recirc	a3	50	48	183
no-recirc	a3	50	49	198
no-recirc	a3	50	50	203
no-recirc	a3	100	1	146
no-recirc	a3	100	2	218
no-recirc	a3	100	3	33
no-recirc	a3	100	4	221
no-recirc	a3	100	5	233
no-recirc	a3	100	6	208
no-recirc	a3	100	7	220
no-recirc	a3	100	8	205
no-recirc	a3	100	9	223
no-recirc	a3	100	10	210
no-recirc	a3	100	11	245
no-recirc	a3	100	12	fail
no-recirc	a3	100	13	215
no-recirc	a3	100	14	fail
no-recirc	a3	100	15	233
no-recirc	a3	100	16	225
no-recirc	a3	100	17	246
no-recirc	a3	100	18	223
no-recirc	a3	100	19	245
no-recirc	a3	100	20	245
no-recirc	a3	100	21	253
no-recirc	a3	100	22	250
no-recirc	a3	100	23	236
no-recirc	a3	100	24	213
no-recirc	a3	100	25	248
no-recirc	a3	100	26	268
no-recirc	a3	100	27	236
no-recirc	a3	100	28	156
no-recirc	a3	100	29	230
no-recirc	a3	100	30	253
no-recirc	a3	100	31	fail
no-recirc	a3	100	32	186
no-recirc	a3	100	33	241
no-recirc	a3	100	34	fail
no-recirc	a3	100	35	211
no-recirc	a3	100	36	205
no-recirc	a3	100	37	fail
no-recirc	a3	100	38	240
no-recirc	a3	100	39	255
no-recirc	a3	100	40	228
no-recirc	a3	100	41	206
no-recirc	a3	100	42	226
no-recirc	a3	100	43	218
no-recirc	a3	100	44	208
no-recirc	a3	100	45	fail
no-recirc	a3	100	46	220
no-recirc	a3	100	47	220
no-recirc	a3	100	48	206
no-recirc	a3	100	49	213
no-recirc	a3	100	50	215
no-recirc	a4	0	1	215
no-recirc	a4	0	2	263
no-recirc	a4	0	3	250
no-recirc	a4	0	4	213
no-recirc	a4	0	5	260
no-recirc	a4	0	6	313
no-recirc	a4	0	7	238
no-recirc	a4	0	8	311
no-recirc	a4	0	9	218
no-recirc	a4	0	10	261
no-recirc	a4	0	11	fail
no-recirc	a4	0	12	fail
no-recirc	a4	0	13	201
no-recirc	a4	0	14	201
no-recirc	a4	0	15	200
no-recirc	a4	0	16	233
no-recirc	a4	0	17	230
no-recirc	a4	0	18	fail
no-recirc	a4	0	19	fail
no-recirc	a4	0	20	226
no-recirc	a4	0	21	250
no-recirc	a4	0	22	fail
no-recirc	a4	0	23	206
no-recirc	a4	0	24	238
no-recirc	a4	0	25	248
no-recirc	a4	0	26	210
no-recirc	a4	0	27	323
no-recirc	a4	0	28	220
no-recirc	a4	0	29	223
no-recirc	a4	0	30	fail
no-recirc	a4	0	31	218
no-recirc	a4	0	32	265
no-recirc	a4	0	33	213
no-recirc	a4	0	34	fail
no-recirc	a4	0	35	263
no-recirc	a4	0	36	230
no-recirc	a4	0	37	261
no-recirc	a4	0	38	261
no-recirc	a4	0	39	258
no-recirc	a4	0	40	243
no-recirc	a4	0	41	220
no-recirc	a4	0	42	183
no-recirc	a4	0	43	fail
no-recirc	a4	0	44	183
no-recirc	a4	0	45	fail
no-recirc	a4	0	46	221
no-recirc	a4	0	47	210
no-recirc	a4	0	48	260
no-recirc	a4	0	49	185
no-recirc	a4	25	1	103
no-recirc	a4	25	2	210
no-recirc	a4	25	3	208
no-recirc	a4	25	4	216
no-recirc	a4	25	5	220
no-recirc	a4	25	6	208
no-recirc	a4	25	7	195
no-recirc	a4	25	8	211
no-recirc	a4	25	9	3
no-recirc	a4	25	10	218
no-recirc	a4	25	11	235
no-recirc	a4	25	12	273
no-recirc	a4	25	13	210
no-recirc	a4	25	14	275
no-recirc	a4	25	15	fail
no-recirc	a4	25	16	191
no-recirc	a4	25	17	201
no-recirc	a4	25	18	225
no-recirc	a4	25	19	213
no-recirc	a4	25	20	250
no-recirc	a4	25	21	233
no-recirc	a4	25	22	221
no-recirc	a4	25	23	fail
no-recirc	a4	25	24	240
no-recirc	a4	25	25	248
no-recirc	a4	25	26	241
no-recirc	a4	25	27	196
no-recirc	a4	25	28	fail
no-recirc	a4	25	29	245
no-recirc	a4	25	30	220
no-recirc	a4	25	31	218
no-recirc	a4	25	32	223
no-recirc	a4	25	33	188
no-recirc	a4	25	34	176
no-recirc	a4	25	35	230
no-recirc	a4	25	36	180
no-recirc	a4	25	37	220
no-recirc	a4	25	38	216
no-recirc	a4	25	39	225
no-recirc	a4	25	40	246
no-recirc	a4	25	41	226
no-recirc	a4	25	42	261
no-recirc	a4	25	43	213
no-recirc	a4	25	44	fail
no-recirc	a4	25	45	265
no-recirc	a4	25	46	218
no-recirc	a4	25	47	200
no-recirc	a4	25	48	180
no-recirc	a4	25	49	206
no-recirc	a4	25	50	201
no-recirc	a4	50	1	256
no-recirc	a4	50	2	250
no-recirc	a4	50	3	271
no-recirc	a4	50	4	268
no-recirc	a4	50	5	83
no-recirc	a4	50	6	361
no-recirc	a4	50	7	193
no-recirc	a4	50	8	190
no-recirc	a4	50	9	275
no-recirc	a4	50	10	191
no-recirc	a4	50	11	190
no-recirc	a4	50	12	345
no-recirc	a4	50	13	230
no-recirc	a4	50	14	210
no-recirc	a4	50	15	fail
no-recirc	a4	50	16	203
no-recirc	a4	50	17	163
no-recirc	a4	50	18	fail
no-recirc	a4	50	19	250
no-recirc	a4	50	20	fail
no-recirc	a4	50	21	218
no-recirc	a4	50	22	161
no-recirc	a4	50	23	223
no-recirc	a4	50	24	fail
no-recirc	a4	50	25	208
no-recirc	a4	50	26	195
no-recirc	a4	50	27	195
no-recirc	a4	50	28	221
no-recirc	a4	50	29	185
no-recirc	a4	50	30	185
no-recirc	a4	50	31	225
no-recirc	a4	50	32	171
no-recirc	a5	0	1	151
no-recirc	a5	0	2	136
no-recirc	a5	0	3	113
no-recirc	a5	0	4	150
no-recirc	a5	0	5	158
no-recirc	a5	0	6	fail
[truncated: 394 more rows]
